# Supplementary material for: Recreational Drug Use at a Music Festival: A Dual Approach Using Hair Biomarkers Analysis and Participant Self‐Reported Drug Use
Source: Drug Test Anal. 2026 Apr 23;18(7):831–40. doi: 10.1002/dta.70076 (PMC13327157; doi:10.1002/dta.70076)
Supplement: Supplementary file 4 — Table S4: Compounds identified and concentrations of abused substances. [file DTA-18-831-s004.xlsx]

## Sheet: Folha1
Supplementary Table 4 - Compounds identified and concentrations of abused substances.
	Ketamine	Norketamine	MDMA	amphetamine	methamphetamine	MDA	Cocaine	AEME	BZE	Cocaethylene	Norcocaine	CBN	CBD	THC	THC-COOH	Mescaline	PMMA
Sample number ID	ng/mg	ng/mg	ng/mg	ng/mg	ng/mg	ng/mg	ng/mg	ng/mg	ng/mg	ng/mg	ng/mg	ng/mg	ng/mg	ng/mg	ng/mg	ng/mg	ng/mg
1	0	0	0	0	0	0	0	0	0	0	0	0	0	0	0	0	0
2	1.4	0.1	0.4	0	0	0	0	0	0	0	0	0	0	0	0	0	0
3	0	0	0	0	0	0	0	0	0	0	0	0	0	0	0	0	0
4	0	0	0	0	0	0	0	0	0	0	0	0	0	0	0	0	0
5	0	0	0	0	0	0	0	0	0	0	0	0.17	0	0.11	0	0	0
6	0	0	0	0	0	0	0	0	0.19	0	0	0	0	0	0	0	0
7	0	0	0.8	0	0	0	0	0	0	0	0	0	0	0	0	0	0
8	0	0	0	0	0	0	0	0	0	0	0	0	0	0	0	0	0
9	0	0	0	0	0	0	0	0	0	0	0	0	0	0	0	0	0
10	0	0	0	0	0	0	0	0	0	0	0	0	0	0	0	0	0
11	0	0	0	0	0	0	2.3	0	0.38	0	0.06	0.09	0	0.13	0	0	0
12	0.4	0	0.4	0	0	0	1	0	0.26	0.16	0	0	0	0	0	0	0
13	0	0	0.2	0	0	0	0.8	0	0.15	0	0	0	0	0	0	0	0
14	0	0	0	0	0	0	0	0	0	0	0	0.08	0	0	0	0	0
15	0	0	0.4	0	0	0	0	0	0	0	0	0	0	0	0	0	0
16	0	0	0	0	0	0	0	0	0	0	0	0	0	0	0	0	0
17	0	0	0	0	0	0	0	0	0	0	0	0	0	0	0	0	0
18	0	0	0	0	0	0	0	0	0	0	0	0	0	0	0	0	0
19	0	0	0	0	0	0	0	0	0	0	0	0.08	0	0.11	0	0	0
20	0	0	0	0	0	0	0	0	0	0	0	0	0	0	0	0	0
21	0	0	0	0	0	0	0	0	0	0	0	0	0	0	0	0	0
22	0	0	0	0	0	0	0	0	0	0	0	0	0	0	0	0	0
23	2.6	0.2	0.3	0	0	0	6	0	2.29	0.23	0.08	0	0	0	0	0	0
24	0	0	0	0	0	0	0	0	0	0	0	0	0	0	0	0	0
25	0	0	0	0	0	0	0	0	0	0	0	0	0	0	0	0	0
26	0	0	0	0	0	0	0	0	0	0	0	0	0	0	0	0	0
27	0.3	0	0.3	0	0	0	1.7	0	0.44	0.25	0	0	0	0	0	0	0
28	0	0	0	0	0	0	0	0	0	0	0	0	0	0	0	0	0
29	0	0	0	0	0	0	0	0	0	0	0	0	0	0	0	0	0
30	0	0	0	0	0	0	0	0	0	0	0	0	0	0	0	0	0
31	0	0	0.2	0	0	0	0	0	0	0	0	0	0	0	0	0	0
32	0	0	0	0	0	0	0	0	0	0	0	0	0	0	0	0	0
33	0	0	0	0	0	0	0	0	0	0	0	0	0	0	0	0	0
34	0	0	0	0	0	0	0	0	0	0	0	0	0	0	0	0	0
35	0	0	0	0	0	0	0	0	0	0	0	0	0	0	0	0	0
36	0	0	0	0	0	0	0	0	0	0	0	0	0	0	0	0	0
37	0	0	0.8	0	0	0	0	0	0	0	0	0	0	0	0	0	0
38	0	0	0	0	0	0	0	0	0	0	0	0	0	0	0	0	0
39	0	0	0.2	0	0	0	0	0	0	0	0	0	0	0	0	0	0
40	0	0	0	0	0	0	0	0	0	0	0	0.07	0	0	0	0	0
41	0	0	0	0	0	0	0	0	0	0	0	0	0	0	0	0	0
42	3.3	0.3	19.7	0.2	0	0.4	10.6	0	3.33	0.17	0.07	0	0	0	0	0	0
43	0	0	0	0	0	0	0	0	0	0	0	0	0	0.06	0	0	0
44	0	0	0	0	0	0	0	0	0	0	0	0	0	0	0	0	0
45	0	0	0	0	0	0	0	0	0	0	0	0	0	0	0	0	0
46	0	0	0	0	0	0	0	0	0	0	0	0	0	0	0	0	0
47	0	0	0.3	0	0	0	2.5	0	0.75	0.29	0.08	0.15	0	0.12	0	0	0
48	0	0	0	0	0	0	0	0	0	0	0	0	0	0	0	0	0
49	0	0	0	0	0	0	0	0	0	0	0	0.11	0	0.15	0	0	0
50	0	0	0	0	0	0	0	0	0	0	0	0	0	0	0	0	0
51	0	0	0	0	0	0	0	0	0	0	0	0	0	0	0	0	0
52	0	0	0.4	0	0	0	0	0	0	0	0	0	0	0	0	0	0
53	0.6	0	0	0	0	0	0	0	0	0	0	0	0	0	0	0	0
54	0	0	0	0	0	0	0	0	0	0	0	0	0	0	0	0	0
55	0	0	0	0	0	0	0.9	0	0.25	0	0	0	0	0	0	0	0
56	0	0	0.7	0	0	0	0	0	0	0	0	0.31	0	0.39	0	0	0
57	0	0	0	0	0	0	0	0	0	0	0	0.2	0	0.12	0	0	0
58	0	0	0	0	0	0	0	0	0	0	0	0	0	0	0	0	0
59	0	0	0	0	0	0	0	0	0	0	0	0	0	0	0	0	0
60	1.4	0.2	0.6	0	0	0	4.7	0	1.38	0.07	0.12	0	0	0	0	0	0
61	0.5	0	0	0	0	0	0	0	0	0	0	0	0	0	0	0	0
62	0.2	0	0.4	0	0	0	0.6	0	0.17	0	0	0	0	0	0	0	0
63	0	0	0	0	0	0	0	0	0	0	0	0	0	0	0	0	0
64	0.6	0	1.5	0	0	0	0	0	0.09	0	0	0	0	0	0	0	0
65	0	0	0	0	0	0	0	0	0	0	0	0	0	0	0	0	0
66	0	0	0	0	0	0	0	0	0	0	0	0.09	0	0.05	0	0	0
67	2	0.5	0	0	0	0	1.5	0	0.52	0	0	0	0	0	0	0	0
68	2.5	0.1	2	0	0	0	2	0	0.54	0	0	0.24	0	0.12	0	0	0
69	0	0	0	1	0	0	0	0	0	0	0	0	0	0	0	0	0
70	0	0	0	0	0	0	0	0	0	0	0	0.24	0	0.76	0	0	0
71	0.7	0	0	0	0	0	0	0	0.09	0	0	0	0	0	0	0	0
72	1.6	0.1	12.9	0.5	10	0.7	74.5	3.1	25.57	1.01	0.78	0.24	0	0.13	0.0048	0	0
73	0.5	0	0.2	0	0	0	0	0	0	0	0	0	0	0	0	0	0
74	0.2	0	0	0	0	0	0	0	0.08	0	0	1.12	0	0.58	0	0	0
75	0	0	0	0	0	0	0	0	0	0	0	0	0	0	0	0	0
76	0	0	0	0	0	0	0	0	0	0	0	0	0	0	0	0	0
77	0.8	0	0	0	0	0	1.4	0	0.44	0	0	0	0	0	0	0	0
78	0.8	0	0.3	0	0	0	1.8	0	0.46	0	0	0	0	0	0	0	0
79	0.2	0	0.7	0	0	0	0	0	0.15	0.07	0	0	0	0	0	0	0
80	0	0	0	0	0	0	0	0	0	0	0	0	0	0	0	0	0
81	0	0	0	0.3	0	0	0	0	0.12	0	0	0	0	0	0	0	0
82	0	0	0	0	0	0	0	0	0	0	0	0	0	0	0	0	0
83	0.4	0	0	0	0	0	0	0	0	0	0	0	0	0	0	0	0
84	2	0.2	0	0	0	0	0	0	0	0	0	0	0	0	0	0	0
85	0	0	2.5	0	0	0.2	0	0	0	0	0	0	0	0	0	0	0
86	0	0	0	0	0	0	0	0	0	0	0	0	0	0	0	0	0
87	7.9	0.3	0	0	0	0	0	0	0.13	0	0	0.1	0	0.09	0	0	0
88	1.8	0	1.7	0	0	0	2.2	0	0.47	0	0	0	0	0	0	0	0
89	0	0	0	0	0	0	0	0	0	0	0	0	0	0	0	0	0
90	0	0	0	0	0	0	0	0	0	0	0	0	0	0	0	0	0
91	0	0	0	0	0	0	0	0	0	0	0	0.05	0	0.09	0	0	0
92	0	0	0	0	0	0	0	0	0	0	0	0	0	0	0	0	0
93	0	0	0	0	0	0	0	0	0	0	0	0	0	0	0	0	0
94	0	0	0	0	0	0	0	0	0	0	0	0	0	0	0	0	0
95	0	0	0	0	0	0	0	0	0	0	0	0	0	0.1	0.0007	0	0
96	0	0	0	0	0	0	0	0	0	0	0	0	0	0	0	0	0
97	0	0	0	0	0	0	0	0	0	0	0	0	0	0	0	0	0
98	0	0	0	0	0	0	0	0	0.07	0	0	0	0	0	0	0	0
99	0	0	0	0	0	0	0	0	0.05	0	0	0	0	0	0	0	0
100	0	0	0	0	0	0	3.4	0	1.24	0.16	0	0	0	0	0	0	0
101	0	0	0	0	0	0	0	0	0	0	0	0	0.57	0	0	0	0
102	0	0	0	0	0	0	0	0	0	0	0	0.29	0	0.68	0	0	0
103	0	0	0.2	0	0	0	0	0	0	0	0	0	0	0	0	0	0
104	0	0	0	0	0	0	0	0	0.07	0	0	0	0	0	0	0	0
105	0	0	0	0	0	0	0	0	0	0	0	0.13	0	0.14	0.0034	0	0
106	0	0	0	0	0	0	0	0	0	0	0	0	0	0	0	0	0
107	0	0	0	0	0	0	0	0	0	0	0	0	0	0	0	0	0
108	0	0	0	0	0	0	0	0	0	0	0	0	0	0	0	0	0
109	0	0	0	0	0	0	0	0	0.11	0	0	0	0	0	0	0	0
110	0	0	0	0	0	0	0	0	0	0	0	0	0	0	0	0	0
111	43.6	4.7	5.6	3.1	0	0.2	24	0.7	8.52	0.32	0.16	0	0	0	0	0	0
112	6.8	0.8	0.5	0	0	0	14.6	0	4.92	0	0.06	1.32	0	0.88	0	0	0
113	0	0	0	0	0	0	0	0	0	0	0	0	0	0	0	0	0
114	0	0	0	0	0	0	0	0	0	0	0	0.2	0	0.2	0	0	0
115	0	0	0	0	0	0	0	0	0.12	0	0	3.37	0	1.04	0	0	0
116	0	0	0	0	0	0	0	0	0	0	0	0.9	0.23	1.39	0	0	0
117	0	0	0	0	0	0	0	0	0	0	0	0.05	0	0	0	0	0
118	0	0	0	0	0	0	0	0	0	0	0	0	0	0	0	0	0
119	0	0	0	0	0	0	0	0	0	0	0	0	0	0	0	0	0
120	0	0	0	0	0	0	0	0	0	0	0	0	0	0	0	0	0
121	1.3	0	0.4	0	0	0	0.9	0	0.72	0	0	0.09	0	0.09	0	0	0
122	0	0	0	0	0	0	0	0	0	0	0	0	0	0	0	0	0
123	0	0	0.8	0	0	0	1.5	0	0.33	0.12	0	0	0	0.05	0	0	0
124	0	0	0	0.4	0	0	1.2	0	0.78	0	0	0.16	0	0	0	0	0
125	0	0	0	0	0	0	0	0	0	0	0	0	0	0	0	0	0
126	0	0	0	0	0	0	0	0	0	0	0	0	0	0	0	0	0
127	0	0	1.4	0	0	0	0	0	0	0	0	0	0	0	0	0	0
128	0	0	0	0	0	0	0	0	0	0	0	0	0	0	0	0	0
129	0.5	0	8.2	0	0	0	0	0	0.07	0	0	0	0	0	0	0	0
130	0	0	0	0	0	0	0	0	0	0	0	0	0	0	0	0	0
131	0	0	0	0	0	0	0	0	0	0	0	0	0	0	0	0	0
132	0	0	0.3	0	0	0	0	0	0	0	0	0	0	0	0	0	0
133	0	0	0	0	0	0	0	0	0	0	0	0	0	0	0	0	0
134	0	0	0	0	0	0	0	0	0	0	0	0	0	0	0	0	0
135	0	0	0	0	0	0	0	0	0	0	0	0	0	0	0	0	0
136	0	0	0	0	0	0	0	0	0	0	0	0	0	0	0	0	0
137	0	0	0.3	0	0	0	0	0	0	0	0	0.08	0	0.21	0	0	0.301
138	0	0	0	0	0	0	0	0	0	0	0	0	0	0	0	0	0
139	0	0	0	0	0	0	0	0	0	0	0	0	0	0	0	0	0
140	0.3	0	4	0	0	0	0	0	0	0	0	0	0	0	0	0	0
141	0	0	0	0	0	0	0	0	0	0	0	0	0	0	0	0	0
142	0.9	0.3	12.7	0	0	0.3	5.3	0	1.01	0.19	0.11	0	0	0	0	0	0
143	0	0	0	0	0	0	0	0	0	0	0	0	0	0	0	0	0
144	0.6	0	0	0	0	0	1	0	0.3	0	0	0	0	0	0	0	0
145	0.5	0	0.6	0	0	0	2.6	0	1.3	0	0	0	0	0	0	0	0
146	1	0	0.8	0	0	0	0.9	0	0.32	0	0	0	0	0	0	0	0
147	5	0.5	0.3	30.3	0	0	0.7	0	0.18	0	0	0	0	0.09	0	2	0
148	7.5	0.8	3.3	0.4	0	0	0	0	0	0	0	0	0	0	0	0	0
149	0	0	0	0	0	0	0.7	0	0.89	0	0	0	0	0	0	0	0
150	0	0	0	0	0	0	0	0	0	0	0	0	0	0	0	0	0
151	0	0	0	0	0	0	0	0	0	0	0	0.23	0.51	0.37	0	0	0
152	0	0	0	0	0	0	0	0	0	0	0	0	0	0	0	0	0
153	1.2	0	0	0	0	0	0	0	0	0	0	0	0	0	0	0	0
154	0.3	0	0.3	0.2	0	0	0.6	0	0.16	0	0	0	0	0	0	0	0
155	0	0	0	0	0	0	0	0	0	0	0	0	0	0	0	0	0
156	8.4	0.4	0.7	0	0	0	1.1	0	0.22	0	0	0	0	0	0	0	0
157	0	0	0	0	0	0	0	0	0	0	0	0	0	0	0	0	0
158	0	0	0.2	0	0	0	0	0	0	0	0	0	0	0	0	0	0
159	0.9	0	0	0	0	0	0	0	0	0	0	0	0	0	0	0	0
160	0	0	0	0	0	0	0	0	0	0	0	0	0	0	0	0	0
161	0	0	0	0	0	0	0	0	0	0	0	0	0	0	0	0	0
162	0	0	0	0	0	0	0	0	0	0	0	0	0	0	0	0	0
163	0	0	0	0	0	0	0	0	0	0	0	0	0.08	0	0	0	0
164	0	0	0	0	0	0	0	0	0	0	0	0	0	0	0	0	0
165	0	0	0.7	0	0	0	0	0	0	0	0	0	0	0	0	0	0
166	0	0	0.4	0	0	0	0	0	0	0	0	0	0	0	0	0	0
167	0	0	0	0	0	0	0	0	0	0	0	0	0	0	0	0	0
168	0.5	0	0.9	0	0	0	0	0	0	0	0	0.13	0.11	0	0	0	0
169	2.3	0	0	0	0	0	1	0	0.24	0	0	0	0	0	0	0	0
170	0	0	0	0	0	0	0	0	0	0	0	0.85	0.29	3.75	0	0	0
171	0	0	0	0	0	0	0	0	0	0	0	0	0	0	0	0	0
172	0.6	0	0.7	0	0	0	0	0	0.1	0	0	0	0	0.06	0	0	0
173	2.4	0	0	0	0	0	0	0	0	0	0	0	0.07	0	0	0	0
174	19.7	0.7	0.7	0	0	0	3.1	0	0.9	0	0	0.06	0	0	0	0	0
175	0.6	0.1	2.7	0	0	0	0.9	0	0.25	0.06	0	0	0	0	0	0	0
176	0	0	0	0	0	0	0	0	0	0	0	0	0	0	0	0	0
177	0	0	0	0	0	1.3	0	0	0	0	0	0	0	0.06	0	0	0
178	0	0	0	0	0	0	0	0	0	0	0	0	0	0	0	0	0
179	0	0	0	0	0	0	0	0	0	0	0	0	0	0	0	0	0
180	0	0	0	0	0	0	0	0	0	0	0	0	0	0	0	0	0
181	0	0	0	0	0	0	0	0	0	0	0	0	0	0	0	0	0
182	0	0	0	0	0	0	0	0	0	0	0	0	0	0	0	0	0
183	0	0	0	0	0	0	0	0	0	0	0	0	0	0	0	0	0
184	0	0	0	0	0	0	0	0	0	0	0	0.21	0	0.27	0	0	0
185	0	0	0	0	0	0	0	0	0	0	0	0	0	0	0	0	0
186	0	0	0	0	0	0	0	0	0	0	0	0	0	0	0	0	0
187	0	0	0	0	0	0	0	0	0	0	0	0.61	0.45	0.49	0	0	0
188	0	0	0	0	0	0	0	0	0	0	0	0.17	0	0.44	0	0	0
189	0	0	0	0	0	0	0	0	0	0	0	0	0.13	0.12	0	0	0
190	0	0	0	0	0	0	0	0	0	0	0	0	0	0	0	0	0
191	0	0	0	0	0	0	0	0	0	0	0	0	0	0	0	0	0
192	0	0	0	0	0	0	0	0	0	0	0	0	0	0	0	0	0
193	0	0	0	0	0	0	0	0	0	0	0	0	0	0	0	0	0
194	8.6	1.6	0	0	0	0	0	0	0	0	0	0	0	0	0	0	0
195	0	0	0	0	0	0	0	0	0	0	0	0	0	0	0	0	0
196	0	0	0	0	0	0	0	0	0	0	0	0	0	0	0	0	0
197	0	0	0.7	0	0	0	0	0	0	0	0	0	0	0	0	0	0
198	0	0	0	0	0	0	0	0	0	0	0	0	0	0	0	0	0
199	0	0	0	0	0	0	0	0	0	0	0	0	0	0	0	0	0
200	0	0	0	0	0	0	0	0	0	0	0	0	0	0	0	0	0
201	0	0	0	0	0	0	0	0	0	0	0	0	0	0	0	0	0
202	18.1	0.9	2.4	11.4	0	0.2	5.7	0	1.68	0	0.08	0	0	0	0	0	0
203	9.8	1	0.9	0	0	0	4.5	0	0.54	0	0.08	0.39	0	0.59	0	0	0
204	1.6	0	0	0	0	0	1.3	0	0.17	0	0	0	0	0	0	0	0
205	12.8	0.2	0	0	0	0	12	0	3.7	0.05	0.09	0.62	0.59	1.23	0	0	0
206	0.2	0	0	0	0	0	0	0	0	0	0	0	0	0	0	0	0
207	0	0	0	0	0	0	0	0	0	0	0	0	0	0	0	0	0
208	0	0	0	0	0	0	0	0	0	0	0	0	0	0	0	0	0
209	0	0	0	0	0	0	0	0	0	0	0	0	0	0	0	0	0
210	0	0	0	0	0	0	0	0	0	0	0	0	0	0	0	0	0
211	0	0	0	0	0	0	0	0	0	0	0	0	0	0	0	0	0
212	0	0	0	0	0	0	0	0	0	0	0	0	0	0	0	0	0
213	0	0	0	0	0	0	0	0	0	0	0	0	0	0	0	0	0
214	0	0	0	0	0	0	0	0	0	0	0	0	0	0	0	0	0
215	0	0	0	0	0	0	0	0	0	0	0	0	0	0	0	0	0
216	0.4	0	2.2	0	0	0	3.5	0	1.41	0.21	0	0	0	0	0	0	0
217	0	0	0	0	0	0	0	0	0	0	0	0	0	0	0	0	0
218	0	0	0	0	0	0	0	0	0	0	0	0	0	0	0	0	0
219	0	0	0.9	0	0	0	0	0	0	0	0	0	0	0	0	0	0
220	0	0	0	0	0	0	0	0	0	0	0	0	0	0	0	0	0
221	1.4	0	0	0	0	0	0	0	0	0	0	0	0	0	0	0	0
222	0	0	0	0	0	0	0	0	0.06	0	0	0	0	0	0	0	0
223	0	0	0	0	0	0	5.6	0	1.14	0.45	0.11	0	0	0	0	0	0
224	0	0	0	0	0	0	0.7	0	0.21	0	0	0.06	0	0.07	0	0	0
225	0	0	0	0	0	0	0	0	0	0	0	0	0	0	0	0	0
226	0	0	0.7	0	0	0	71.1	1.7	20.22	1.14	0.49	0	0	0	0	0	0
227	1.2	0.1	0	0	0	0	0	0	0	0	0	0	0	0	0	0	0
228	0	0	0	0	0	0	0	0	0	0	0	0.16	0	0.24	0	0	0
229	0	0	0	0	0	0	0	0	0	0	0	0	0	0	0	0	0
230	0	0	0	0	0	0	0	0	0	0	0	0	0	0	0	0	0
231	0	0	0	0	0	0	0	0	0	0	0	0	0	0	0	0	0
232	0	0	0.2	0	0	0	22.2	0	3.25	0.3	0.06	0.36	0	0.7	0	0	0
233	0	0	0	0	0	0	0	0	0	0	0	0	0	0	0	0	0
234	0	0	0	0	0	0	0	0	0	0	0	0	0	0	0	0	0
235	0	0	1.7	0	0	0	0	0	0	0	0	0	0	0	0	0	0
236	1.5	0.3	10.6	0	0	0.4	7.5	0	1.18	0.27	0.14	0.07	0	0.11	0	0	0
237	0	0	0	0	0	0	8.3	0	4.02	0.11	0	0.08	0	0.11	0	0	0
238	0	0	0	0	0	0	0	0	0	0	0	0	0	0	0	0	0
239	0	0	0	0	0	0	0	0	0	0	0	0	0	0	0	0	0
240	0	0	0	0	0	0	0	0	0	0	0	0	0	0	0	0	0
241	4	0	1.1	0	0	0	19.1	0	3.29	0	0.1	4.26	0.59	4.32	0	0	0
242	0	0	0	0	0	0	0	0	0	0	0	0	0	0	0	0	0
243	0	0	0	0	0	0	0	0	0	0	0	0	0	0	0	0	0
244	0	0	0	0	0	0	0	0	0	0	0	0	0	0	0	0	0
245	0	0	0	0	0	0	0	0	0	0	0	0	0	0	0	0	0
246	2	0	0.5	0	0	0	3.4	0	0.54	0.1	0	0	0	0	0	0	0
247	0.5	0	0.2	0	0	0	0	0	0	0	0	0	0	0	0	0	0
248	0	0	0	0	0	0	0	0	0	0	0	0	0	0	0	0	0
249	0	0	0	0	0	0	0	0	0	0	0	0	0	0	0.0025	0	0
minimum	0.2	0.1	0.2	0.2	10	0.2	0.6	0.7	0.05	0.05	0.06	0.05	0.07	0.05	0.0007	2	0.301
maximum	43.6	4.7	19.7	30.3	10	1.3	74.5	3.1	25.57	1.14	0.78	4.26	0.59	4.32	0.0048	2	0.301
average	3.50351	0.626087	1.945	4.78	10	0.4625	7.45435	1.83333	1.68082	0.272857	0.157059	0.443659	0.329091	0.495476	0.00285	2	0.301
median	1.2	0.3	0.7	0.45	10	0.35	2.25	1.7	0.44	0.19	0.09	0.17	0.29	0.135	0.00295	2	0.301
STDV	6.81899	0.963996	3.63199	9.60854	n.a	0.377728	15.1629	1.20554	4.23224	0.286027	0.189135	0.833534	0.216724	0.871106	0.00171756	n.a	n.a
positives	57	23	60	10	1	8	46	3	61	21	17	41	11	42	4	1	1
	Ketamine	Norketamine	MDMA	amphetamine	methamphetamine	MDA	Cocaine	AEME	BZE	Cocaethylene	Norcocaine	CBN	CBD	THC	THC-COOH	Mescaline	PMMA
